# Supplementary material for: Effects of High Lithium Concentrations on the Growth, Biomass, Mineral Accumulation, Oxidative Stress, Antioxidant and Gene Expression Response, and DNA Methylation in Sunflower Plants
Source: Plants (Basel). 2026 Jan 30;15(3):421. doi: 10.3390/plants15030421 (PMC12899685; doi:10.3390/plants15030421)
Supplement: Supplementary file 1 [file plants-15-00421-s001.zip]

Archive with 1 entries (1 files):
- plants-4116489-Table S1.pdf
